# Supplementary material for: Collembola interact with mycorrhizal fungi in modifying oak morphology, C and N incorporation and transcriptomics
Source: R Soc Open Sci. 2019 Mar 6;6(3):181869. doi: 10.1098/rsos.181869 (PMC6458381; doi:10.1098/rsos.181869)
Supplement: Total Gene Ontology Terms [file rsos181869supp3.xls]

## Sheet: GO_TERM_ENRICHMENT
Table S3: Total results of Gene Ontology terms over-representation analysis (FDR < 0.01).
GOID		Gene Ontology Term Number
percDEInCat		Percentage differentially expressed contigs in this category
numDEtotal		How many contigs were in total differentially expressed
over_represented_adjBH		Benjamini Hochberg adjusted p-value
numDEInCat		Number of differentially expressed contigs in this category
numInCat		Total number of contigs in this category
Description		GO term description
Category		BP, biological process, MF, molecular function, CC, cellular, compartment
Contigs		The differentially expressed contigs in this category
Control vs. Piloderma
GO terms enriched in up-regulated genes
GOID	percDEInCat	numDEtotal	over_represented_adjBH	numDEInCat	numInCat	Description	Category	Contigs
GO:0010075	17.11	772	6.85486273900934e-16	26	152	regulation of meristem growth	BP	comp31940_c1_seq1, comp36905_c1_seq1, comp37715_c0_seq3, comp37721_c1_seq1, comp37808_c0_seq1, comp38181_c0_seq1, comp38228_c2_seq1, comp39222_c0_seq1, comp39222_c0_seq3, comp39404_c2_seq1, comp39539_c0_seq1, comp39701_c1_seq2, comp39763_c1_seq1, comp39900_c1_seq1, comp40383_c2_seq1, comp40435_c0_seq9, comp40559_c0_seq4, comp40760_c0_seq1, comp40760_c0_seq2, comp41784_c1_seq5, comp42124_c0_seq1, …
GO:0007169	15.76	772	1.56744172915248e-15	26	165	transmembrane receptor protein tyrosine kinase signaling pathway	BP	comp23235_c0_seq1, comp31933_c0_seq1, comp31933_c1_seq1, comp33630_c0_seq1, comp35181_c0_seq1, comp35425_c0_seq1, comp36310_c1_seq1, comp37647_c0_seq1, comp38181_c0_seq1, comp38372_c1_seq2, comp39404_c2_seq1, comp39539_c0_seq1, comp39699_c0_seq1, comp39753_c1_seq1, comp39763_c1_seq1, comp39900_c1_seq1, comp39927_c0_seq1, comp40559_c0_seq4, comp41260_c0_seq1, comp41813_c0_seq1, comp41998_c0_seq1, …
GO:0005886	2.86	772	1.18145414879153e-12	114	3980	plasma membrane	CC	comp19898_c0_seq1, comp20073_c0_seq1, comp20089_c0_seq1, comp21561_c0_seq1, comp22087_c0_seq1, comp23235_c0_seq1, comp23508_c0_seq1, comp26646_c0_seq1, comp28788_c0_seq2, comp28822_c0_seq1, comp28822_c1_seq1, comp29609_c0_seq1, comp29633_c0_seq1, comp29797_c0_seq1, comp29823_c0_seq1, comp29989_c0_seq1, comp30297_c0_seq1, comp30627_c1_seq1, comp30841_c0_seq2, comp31711_c2_seq1, comp31711_c3_seq1, …
GO:0009664	21.25	772	7.17560736607315e-12	17	80	plant-type cell wall organization	BP	comp26430_c0_seq1, comp30799_c0_seq1, comp32906_c0_seq1, comp34518_c1_seq2, comp36907_c0_seq1, comp37715_c0_seq3, comp37808_c0_seq1, comp39303_c1_seq1, comp39539_c0_seq1, comp40684_c0_seq1, comp40685_c0_seq1, comp40760_c0_seq1, comp40760_c0_seq2, comp43358_c0_seq1, comp43358_c4_seq1, comp43870_c0_seq1, comp43942_c0_seq1
GO:0007018	15.38	772	4.93137968573231e-11	20	130	microtubule-based movement	BP	comp30627_c0_seq1, comp30627_c1_seq1, comp30627_c2_seq1, comp30627_c4_seq1, comp35444_c0_seq1, comp35850_c0_seq1, comp35850_c0_seq2, comp36418_c0_seq1, comp38166_c0_seq2, comp38166_c0_seq3, comp40417_c0_seq1, comp41045_c0_seq1, comp41315_c1_seq1, comp41921_c1_seq10, comp41921_c1_seq11, comp41921_c1_seq5, comp41921_c1_seq6, comp42559_c1_seq1, comp42559_c1_seq6, comp44045_c0_seq1
GO:0016023	3.44	772	1.08286880538087e-10	68	1978	cytoplasmic membrane-bounded vesicle	CC	comp19882_c0_seq1, comp22087_c0_seq1, comp23203_c0_seq1, comp23351_c0_seq1, comp23456_c0_seq1, comp24069_c0_seq1, comp27593_c0_seq1, comp28232_c0_seq1, comp28458_c0_seq1, comp28458_c0_seq2, comp28609_c0_seq1, comp28648_c0_seq1, comp29214_c0_seq1, comp29975_c0_seq1, comp31025_c0_seq1, comp32719_c0_seq1, comp32719_c1_seq1, comp33052_c0_seq1, comp33395_c1_seq1, comp33719_c0_seq1, comp33769_c0_seq2, …
GO:0005874	13.33	772	1.62763629826542e-10	20	150	microtubule	CC	comp30627_c0_seq1, comp30627_c1_seq1, comp30627_c2_seq1, comp30627_c4_seq1, comp35444_c0_seq1, comp35850_c0_seq1, comp35850_c0_seq2, comp36418_c0_seq1, comp38166_c0_seq2, comp38166_c0_seq3, comp40417_c0_seq1, comp41045_c0_seq1, comp41315_c1_seq1, comp41921_c1_seq10, comp41921_c1_seq11, comp41921_c1_seq5, comp41921_c1_seq6, comp42559_c1_seq1, comp42559_c1_seq6, comp44045_c0_seq1
GO:0055114	3.05	772	2.22252360479652e-10	89	2914	oxidation-reduction process	BP	comp19970_c0_seq1, comp20570_c0_seq1, comp22654_c0_seq1, comp22728_c0_seq1, comp23235_c0_seq1, comp23339_c0_seq2, comp23351_c0_seq1, comp28648_c0_seq1, comp30270_c0_seq1, comp30270_c1_seq1, comp30520_c0_seq1, comp30529_c1_seq1, comp31214_c1_seq1, comp31552_c0_seq1, comp31933_c0_seq1, comp31940_c1_seq1, comp32051_c0_seq1, comp32102_c0_seq1, comp33630_c0_seq1, comp34020_c0_seq1, comp34020_c1_seq2, …
GO:0009505	6.99	772	2.79517302940611e-10	30	429	plant-type cell wall	CC	comp19882_c0_seq1, comp28232_c0_seq1, comp28648_c0_seq1, comp29797_c0_seq1, comp29816_c0_seq1, comp30079_c0_seq1, comp30520_c0_seq1, comp33395_c1_seq1, comp33795_c0_seq1, comp34442_c1_seq1, comp36617_c0_seq1, comp37041_c0_seq1, comp37328_c0_seq1, comp37416_c0_seq4, comp37785_c0_seq1, comp38114_c0_seq1, comp38363_c0_seq1, comp38626_c0_seq4, comp39539_c0_seq1, comp39669_c0_seq1, comp40663_c1_seq1, …
GO:0016021	3.03	772	3.95079294791921e-10	82	2708	integral to membrane	CC	comp23235_c0_seq1, comp24069_c0_seq1, comp28367_c0_seq1, comp28822_c0_seq1, comp29121_c0_seq1, comp29823_c0_seq1, comp29823_c3_seq1, comp30713_c0_seq1, comp31067_c1_seq1, comp31214_c1_seq1, comp31711_c1_seq1, comp31711_c2_seq1, comp31711_c3_seq1, comp31933_c0_seq1, comp31933_c1_seq1, comp32051_c0_seq1, comp32098_c0_seq1, comp32102_c0_seq1, comp32338_c0_seq1, comp33630_c0_seq1, comp34375_c0_seq1, …
GO:0048046	5.93	772	3.47391872571786e-09	32	540	apoplast	CC	comp19836_c0_seq1, comp20570_c0_seq1, comp22728_c0_seq1, comp28232_c0_seq1, comp28648_c0_seq1, comp30079_c0_seq1, comp33795_c0_seq1, comp34270_c0_seq1, comp34743_c0_seq1, comp34973_c1_seq1, comp35414_c0_seq1, comp37416_c0_seq4, comp38336_c2_seq1, comp38363_c0_seq1, comp38626_c0_seq4, comp38655_c1_seq1, comp39324_c1_seq1, comp39615_c0_seq1, comp39615_c1_seq2, comp39773_c5_seq6, comp40079_c0_seq1, …
GO:0032440	4.61	772	8.62265258599585e-07	31	673	2-alkenal reductase [NAD(P)] activity	MF	comp23235_c0_seq1, comp31214_c1_seq1, comp31933_c0_seq1, comp33630_c0_seq1, comp35125_c0_seq1, comp35844_c0_seq1, comp36310_c0_seq1, comp36621_c0_seq4, comp37647_c0_seq1, comp38567_c0_seq1, comp39404_c2_seq1, comp39539_c0_seq1, comp39699_c0_seq1, comp39763_c1_seq1, comp39927_c0_seq1, comp40383_c2_seq1, comp40401_c8_seq1, comp40559_c0_seq4, comp40760_c0_seq1, comp40760_c0_seq2, comp41260_c0_seq1, …
GO:0051258	19.64	772	1.01002445215453e-06	11	56	protein polymerization	BP	comp30627_c0_seq1, comp30627_c1_seq1, comp30627_c2_seq1, comp30627_c4_seq1, comp36418_c0_seq1, comp38166_c0_seq2, comp38166_c0_seq3, comp41921_c1_seq10, comp41921_c1_seq11, comp41921_c1_seq5, comp41921_c1_seq6
GO:0006468	2.97	772	1.93022477350302e-06	58	1951	protein phosphorylation	BP	comp23235_c0_seq1, comp28768_c0_seq1, comp28822_c0_seq1, comp28822_c1_seq1, comp30169_c1_seq1, comp31214_c1_seq1, comp31933_c0_seq1, comp31933_c1_seq1, comp33434_c0_seq1, comp33630_c0_seq1, comp34326_c0_seq1, comp34503_c0_seq1, comp34503_c2_seq1, comp34668_c0_seq1, comp35093_c0_seq1, comp35181_c0_seq1, comp35425_c0_seq1, comp36310_c0_seq1, comp36310_c1_seq1, comp36323_c0_seq1, comp36643_c0_seq1, …
GO:0004872	4.41	772	9.97459734802175e-06	30	681	receptor activity	MF	comp22753_c0_seq1, comp23235_c0_seq1, comp30169_c1_seq1, comp31214_c1_seq1, comp31933_c0_seq1, comp32951_c0_seq4, comp34326_c0_seq1, comp34668_c0_seq1, comp35093_c0_seq1, comp38014_c0_seq3, comp38363_c0_seq1, comp38372_c1_seq2, comp38626_c0_seq4, comp39404_c2_seq1, comp39539_c0_seq1, comp39699_c0_seq1, comp39753_c1_seq1, comp39763_c1_seq1, comp39927_c0_seq1, comp40383_c2_seq1, comp40550_c0_seq6, …
GO:0005576	8.79	772	1.30398400628699e-05	16	182	extracellular region	CC	comp19882_c0_seq1, comp26430_c0_seq1, comp28822_c0_seq1, comp28822_c1_seq1, comp30799_c0_seq1, comp31025_c0_seq1, comp32906_c0_seq1, comp34518_c1_seq2, comp36617_c0_seq1, comp38500_c0_seq1, comp38597_c0_seq1, comp40152_c0_seq1, comp40152_c0_seq1, comp40447_c0_seq1, comp40685_c0_seq1, comp40863_c0_seq1, comp43870_c0_seq1
GO:0004674	2.9	772	3.02206180225513e-05	49	1688	protein serine/threonine kinase activity	MF	comp22753_c0_seq1, comp23235_c0_seq1, comp30169_c1_seq1, comp31214_c1_seq1, comp31933_c0_seq1, comp31933_c1_seq1, comp32951_c0_seq4, comp33189_c0_seq1, comp33434_c0_seq1, comp33630_c0_seq1, comp35093_c0_seq1, comp35181_c0_seq1, comp35425_c0_seq1, comp36310_c1_seq1, comp36643_c0_seq1, comp36840_c0_seq4, comp37219_c0_seq1, comp37647_c0_seq1, comp38014_c0_seq3, comp38181_c0_seq1, comp38187_c0_seq1, …
GO:0046658	10.89	772	4.55936660567752e-05	11	101	anchored to plasma membrane	CC	comp19854_c0_seq1, comp28232_c0_seq1, comp28637_c0_seq1, comp28648_c0_seq1, comp30686_c1_seq1, comp37244_c0_seq1, comp38483_c0_seq1, comp39277_c0_seq1, comp39303_c1_seq1, comp39539_c0_seq1, comp44202_c0_seq1
GO:0046274	14.08	772	4.55936660567752e-05	10	71	lignin catabolic process	BP	comp20570_c0_seq1, comp22728_c0_seq1, comp34270_c0_seq1, comp34973_c1_seq1, comp38655_c1_seq1, comp39324_c1_seq1, comp39615_c0_seq1, comp39615_c1_seq2, comp39773_c5_seq6, comp43452_c1_seq1
GO:0008361	20.59	772	0.000142619209682618	7	34	regulation of cell size	BP	comp32338_c0_seq1, comp39438_c0_seq1, comp39438_c1_seq1, comp39539_c0_seq1, comp42124_c0_seq1, comp43358_c0_seq1, comp43358_c4_seq1
GO:0008810	27.27	772	0.000352651007350723	6	22	cellulase activity	MF	comp22087_c0_seq1, comp35144_c0_seq3, comp35414_c0_seq1, comp36907_c0_seq1, comp37579_c1_seq1, comp41825_c0_seq1
GO:0043481	12.33	772	0.00037116923916475	9	73	anthocyanin accumulation in tissues in response to UV light	BP	comp32338_c0_seq1, comp39438_c0_seq1, comp39438_c1_seq1, comp40383_c2_seq1, comp41921_c1_seq5, comp42124_c0_seq1, comp43358_c0_seq1, comp43358_c4_seq1, comp43942_c0_seq1
GO:0006184	6.53	772	0.00037116923916475	13	199	GTP catabolic process	BP	comp30627_c0_seq1, comp30627_c1_seq1, comp30627_c2_seq1, comp30627_c4_seq1, comp36418_c0_seq1, comp38166_c0_seq2, comp38166_c0_seq3, comp40209_c1_seq2, comp41921_c1_seq10, comp41921_c1_seq11, comp41921_c1_seq5, comp41921_c1_seq6, comp43603_c0_seq1
GO:0042545	10.98	772	0.000544323706581435	9	82	cell wall modification	BP	comp29797_c0_seq1, comp36617_c0_seq1, comp37808_c0_seq1, comp38114_c0_seq1, comp39303_c1_seq1, comp39316_c0_seq1, comp40684_c0_seq1, comp40863_c0_seq1, comp43510_c0_seq1
GO:0003777	9.35	772	0.000719105265902095	10	107	microtubule motor activity	MF	comp35444_c0_seq1, comp35850_c0_seq1, comp35850_c0_seq2, comp39694_c0_seq1, comp40417_c0_seq1, comp41045_c0_seq1, comp41315_c1_seq1, comp42559_c1_seq1, comp42559_c1_seq6, comp44045_c0_seq1
GO:0005507	4.61	772	0.000719105265902095	20	434	copper ion binding	MF	comp20011_c0_seq1, comp20570_c0_seq1, comp22728_c0_seq1, comp28458_c0_seq1, comp28458_c0_seq2, comp28637_c0_seq1, comp28648_c0_seq1, comp29975_c0_seq1, comp34270_c0_seq1, comp34973_c1_seq1, comp37416_c0_seq4, comp38655_c1_seq1, comp39324_c1_seq1, comp39615_c0_seq1, comp39615_c1_seq2, comp39773_c5_seq6, comp42092_c1_seq6, comp42417_c0_seq4, comp42908_c0_seq22, comp43452_c1_seq1
GO:0003924	5.88	772	0.000738453144756644	13	221	GTPase activity	MF	comp30627_c0_seq1, comp30627_c1_seq1, comp30627_c2_seq1, comp30627_c4_seq1, comp36418_c0_seq1, comp38166_c0_seq2, comp38166_c0_seq3, comp40209_c1_seq2, comp41921_c1_seq10, comp41921_c1_seq11, comp41921_c1_seq5, comp41921_c1_seq6, comp43603_c0_seq1
GO:0005524	1.97	772	0.000941265750949384	102	5178	ATP binding	MF	comp22753_c0_seq1, comp23235_c0_seq1, comp27593_c0_seq1, comp28768_c0_seq1, comp28822_c0_seq1, comp28822_c1_seq1, comp29121_c0_seq1, comp30169_c1_seq1, comp31214_c1_seq1, comp31933_c0_seq1, comp31933_c1_seq1, comp32106_c0_seq1, comp32338_c0_seq1, comp32951_c0_seq4, comp33434_c0_seq1, comp33630_c0_seq1, comp34326_c0_seq1, comp34503_c0_seq1, comp34503_c2_seq1, comp34668_c0_seq1, comp35093_c0_seq1, …
GO:0005737	3.14	772	0.00158398957058323	28	891	cytoplasm	CC	comp23088_c0_seq1, comp23512_c0_seq1, comp28768_c0_seq1, comp30627_c0_seq1, comp30627_c2_seq1, comp30627_c4_seq1, comp31832_c0_seq1, comp32295_c0_seq1, comp33962_c0_seq1, comp36342_c0_seq1, comp36418_c0_seq1, comp36840_c0_seq4, comp36964_c0_seq3, comp37938_c1_seq1, comp38166_c0_seq2, comp38166_c0_seq3, comp38613_c1_seq1, comp38904_c0_seq2, comp40802_c0_seq1, comp41670_c0_seq1, comp42360_c0_seq6, …
GO:0048653	13.21	772	0.00258045524706021	7	53	anther development	BP	comp37721_c1_seq1, comp37808_c0_seq1, comp38372_c1_seq2, comp40435_c0_seq9, comp43358_c0_seq1, comp43358_c4_seq1, comp43942_c0_seq1
GO:0008447	11.76	772	0.00258045524706021	8	68	L-ascorbate oxidase activity	MF	comp22728_c0_seq1, comp28648_c0_seq1, comp34973_c1_seq1, comp37416_c0_seq4, comp39324_c1_seq1, comp39615_c0_seq1, comp39773_c5_seq6, comp42092_c1_seq6
GO:0005975	3.73	772	0.00303187527127039	24	643	carbohydrate metabolic process	BP	comp22014_c0_seq1, comp22087_c0_seq1, comp28162_c0_seq1, comp29816_c0_seq1, comp30479_c0_seq1, comp30713_c0_seq1, comp32279_c1_seq2, comp35144_c0_seq3, comp35609_c0_seq1, comp36698_c0_seq1, comp36905_c1_seq1, comp36907_c0_seq1, comp37579_c1_seq1, comp38500_c0_seq1, comp38546_c0_seq1, comp39312_c0_seq1, comp41738_c0_seq1, comp41825_c0_seq1, comp42471_c0_seq1, comp42471_c1_seq4, comp42471_c2_seq1, …
GO:0009409	4.13	772	0.00334240962732835	18	436	response to cold	BP	comp21561_c0_seq1, comp35110_c0_seq1, comp35655_c2_seq1, comp36481_c0_seq1, comp36481_c0_seq4, comp37100_c0_seq1, comp38114_c0_seq1, comp38363_c0_seq1, comp38372_c1_seq2, comp38626_c0_seq4, comp39949_c0_seq1, comp40677_c1_seq5, comp40969_c1_seq1, comp41921_c1_seq10, comp41921_c1_seq5, comp42180_c2_seq8, comp42414_c2_seq1, comp43387_c0_seq1
GO:0043086	7.35	772	0.00347759464153584	10	136	negative regulation of catalytic activity	BP	comp29797_c0_seq1, comp33395_c1_seq1, comp33795_c0_seq1, comp36617_c0_seq1, comp38114_c0_seq1, comp39316_c0_seq1, comp40863_c0_seq1, comp41030_c0_seq1, comp42985_c0_seq1, comp43510_c0_seq1
GO:0004601	5.99	772	0.00363883073001954	13	217	peroxidase activity	MF	comp23351_c0_seq1, comp30270_c0_seq1, comp30270_c1_seq1, comp30520_c0_seq1, comp32102_c0_seq1, comp35110_c0_seq1, comp38544_c0_seq1, comp38593_c1_seq2, comp38948_c0_seq1, comp39875_c0_seq1, comp42153_c0_seq1, comp43025_c0_seq2, comp43853_c0_seq1
GO:0052716	13.95	772	0.00441172575877174	6	43	hydroquinone:oxygen oxidoreductase activity	MF	comp38655_c1_seq1, comp39324_c1_seq1, comp39615_c0_seq1, comp39615_c1_seq2, comp39773_c5_seq6, comp43452_c1_seq1
GO:0009742	10.77	772	0.00466673733955099	7	65	brassinosteroid mediated signaling pathway	BP	comp32719_c0_seq1, comp32719_c1_seq1, comp35093_c0_seq1, comp38336_c2_seq1, comp40401_c8_seq1, comp40559_c0_seq4, comp42566_c0_seq1
GO:0048767	6.21	772	0.00466673733955099	11	177	root hair elongation	BP	comp34453_c1_seq1, comp38167_c0_seq1, comp39438_c0_seq1, comp39438_c1_seq1, comp40383_c2_seq1, comp41921_c1_seq5, comp42124_c0_seq1, comp42414_c2_seq1, comp43358_c0_seq1, comp43358_c4_seq1, comp43942_c0_seq1
GO:0005452	40	772	0.00478721447005261	4	10	inorganic anion exchanger activity	MF	comp31711_c1_seq1, comp31711_c2_seq1, comp31711_c3_seq1, comp35570_c0_seq1
GO:0005618	3.7	772	0.00577451588755748	21	568	cell wall	CC	comp19836_c0_seq1, comp28209_c0_seq1, comp30627_c1_seq1, comp34020_c0_seq1, comp34743_c0_seq1, comp35161_c0_seq1, comp35414_c0_seq1, comp36418_c0_seq1, comp37347_c0_seq1, comp38483_c0_seq1, comp38500_c0_seq1, comp39316_c0_seq1, comp40005_c2_seq1, comp40079_c0_seq1, comp40217_c4_seq1, comp41428_c0_seq2, comp41428_c0_seq3, comp42296_c0_seq15, comp42523_c0_seq2, comp43132_c0_seq1, comp43358_c4_seq1
GO:0007047	6.47	772	0.0072250476201765	11	170	cell wall organization	BP	comp22014_c0_seq1, comp30713_c0_seq1, comp35609_c0_seq1, comp36510_c1_seq1, comp36510_c2_seq1, comp38500_c0_seq1, comp40780_c0_seq1, comp40863_c0_seq1, comp42414_c2_seq1, comp42414_c2_seq2, comp43510_c0_seq1
GO:0016760	8.89	772	0.00736909320540254	8	90	cellulose synthase (UDP-forming) activity	MF	comp36510_c1_seq1, comp36510_c2_seq1, comp38018_c0_seq2, comp38615_c0_seq2, comp40780_c0_seq1, comp42414_c2_seq1, comp42414_c2_seq2, comp42726_c2_seq2
GO:0009958	14.71	772	0.00745349429209468	5	34	positive gravitropism	BP	comp29823_c0_seq1, comp32338_c0_seq1, comp39438_c0_seq1, comp39438_c1_seq1, comp42259_c1_seq2
GO:0009832	8.25	772	0.00921205770580421	8	97	plant-type cell wall biogenesis	BP	comp37219_c0_seq1, comp37715_c0_seq3, comp39539_c0_seq1, comp41847_c0_seq1, comp42055_c2_seq1, comp42414_c2_seq1, comp43358_c0_seq1, comp43358_c4_seq1
GO:0004185	7.69	772	0.0112623673704766	7	91	serine-type carboxypeptidase activity	MF	comp19558_c0_seq1, comp32719_c0_seq1, comp32719_c1_seq1, comp33729_c0_seq2, comp33769_c0_seq2, comp34442_c1_seq1, comp40005_c2_seq1
GO:0009734	6	772	0.0125284090963808	9	150	auxin mediated signaling pathway	BP	comp32281_c1_seq1, comp32912_c1_seq1, comp34375_c0_seq1, comp38228_c2_seq1, comp38363_c0_seq1, comp38626_c0_seq4, comp39438_c0_seq1, comp39438_c1_seq1, comp40559_c0_seq4
GO:0012505	3.38	772	0.0125284090963808	22	651	endomembrane system	CC	comp19970_c0_seq1, comp22728_c0_seq1, comp22767_c0_seq1, comp27593_c0_seq1, comp28162_c0_seq1, comp29599_c0_seq1, comp29700_c0_seq1, comp30270_c1_seq1, comp31803_c0_seq1, comp31933_c0_seq1, comp32279_c1_seq2, comp32697_c1_seq1, comp32719_c0_seq1, comp33052_c0_seq1, comp33769_c0_seq2, comp34326_c0_seq1, comp34973_c1_seq1, comp34984_c0_seq2, comp35144_c0_seq3, comp35609_c0_seq1, comp40079_c0_seq1, …
GO:0005198	7.41	772	0.0143227770452133	8	108	structural molecule activity	MF	comp30627_c0_seq1, comp30627_c2_seq1, comp30627_c4_seq1, comp38166_c0_seq2, comp38166_c0_seq3, comp40155_c0_seq2, comp40155_c0_seq2, comp41921_c1_seq10, comp41921_c1_seq6
GO:0009944	11.11	772	0.015581103230566	6	54	polarity specification of adaxial/abaxial axis	BP	comp36905_c1_seq1, comp39701_c1_seq2, comp39900_c1_seq1, comp40760_c0_seq1, comp40760_c0_seq2, comp41784_c1_seq5
GO:0004871	5.59	772	0.0163082187144199	10	179	signal transducer activity	MF	comp22849_c0_seq1, comp29609_c0_seq1, comp29989_c0_seq1, comp30079_c0_seq1, comp33434_c0_seq1, comp35286_c2_seq2, comp38911_c1_seq1, comp41457_c0_seq2, comp42451_c1_seq1, comp43518_c1_seq22
GO:0009926	5.43	772	0.0191909011569622	10	184	auxin polar transport	BP	comp29823_c0_seq1, comp32338_c0_seq1, comp34375_c0_seq1, comp37248_c1_seq1, comp39438_c0_seq1, comp39438_c1_seq1, comp39539_c0_seq1, comp42124_c0_seq1, comp43358_c0_seq1, comp43358_c4_seq1
GO:0048766	37.5	772	0.0195306721563894	3	8	root hair initiation	BP	comp38167_c0_seq1, comp39438_c0_seq1, comp39438_c1_seq1
GO:0008356	23.53	772	0.0225509429099861	4	17	asymmetric cell division	BP	comp38105_c0_seq1, comp40760_c0_seq1, comp40760_c0_seq2, comp42124_c0_seq1
GO:0015250	18.18	772	0.0257195775899624	4	22	water channel activity	MF	comp28367_c0_seq1, comp37244_c0_seq1, comp37328_c0_seq1, comp39277_c0_seq1
GO:0009825	7.78	772	0.0269273015000935	7	90	multidimensional cell growth	BP	comp34984_c0_seq2, comp40383_c2_seq1, comp41921_c1_seq5, comp42124_c0_seq1, comp43358_c0_seq1, comp43358_c4_seq1, comp43942_c0_seq1
GO:0007389	13.89	772	0.0284641934716254	5	36	pattern specification process	BP	comp35144_c0_seq3, comp39539_c0_seq1, comp42124_c0_seq1, comp43358_c0_seq1, comp43358_c4_seq1
GO:0048443	10	772	0.0295085158998697	6	60	stamen development	BP	comp32338_c0_seq1, comp39438_c0_seq1, comp39438_c1_seq1, comp39763_c1_seq1, comp40559_c0_seq4, comp42780_c1_seq1
GO:0009506	2.76	772	0.0295085158998697	23	832	plasmodesma	CC	comp30686_c1_seq1, comp37328_c0_seq1, comp37347_c0_seq1, comp37416_c0_seq4, comp38069_c1_seq3, comp38597_c0_seq1, comp39229_c0_seq2, comp39636_c0_seq1, comp39669_c0_seq1, comp39900_c1_seq1, comp40209_c1_seq2, comp40217_c4_seq1, comp40522_c0_seq1, comp41738_c0_seq1, comp41932_c0_seq6, comp42055_c2_seq1, comp42180_c2_seq8, comp42726_c2_seq2, comp43132_c0_seq1, comp43193_c0_seq1, comp43430_c0_seq3, …
GO:0004617	37.5	772	0.0300280252508069	3	8	phosphoglycerate dehydrogenase activity	MF	comp23339_c0_seq2, comp41960_c0_seq1, comp41960_c1_seq1
GO:0005794	3.12	772	0.0306648124893718	19	609	Golgi apparatus	CC	comp24069_c0_seq1, comp29823_c0_seq1, comp30841_c0_seq2, comp31067_c1_seq1, comp36510_c1_seq1, comp37328_c0_seq1, comp37790_c0_seq1, comp38018_c0_seq2, comp38615_c0_seq2, comp39080_c0_seq2, comp39949_c0_seq1, comp40166_c0_seq1, comp40166_c0_seq1, comp40486_c0_seq2, comp40597_c0_seq1, comp40663_c1_seq1, comp41921_c1_seq11, comp42136_c0_seq1, comp42136_c0_seq2, comp42237_c6_seq6
GO:0009986	17.39	772	0.032056078631545	4	23	cell surface	CC	comp29823_c0_seq1, comp38167_c0_seq1, comp39438_c0_seq1, comp39438_c1_seq1
GO:0045330	9.38	772	0.0331114267834217	6	64	aspartyl esterase activity	MF	comp29797_c0_seq1, comp36617_c0_seq1, comp38114_c0_seq1, comp39316_c0_seq1, comp40863_c0_seq1, comp43510_c0_seq1
GO:0016132	7.07	772	0.0331114267834217	7	99	brassinosteroid biosynthetic process	BP	comp38564_c2_seq1, comp39277_c0_seq1, comp39539_c0_seq1, comp40597_c0_seq1, comp41921_c1_seq5, comp43286_c0_seq6, comp43942_c0_seq1
GO:0048825	7.32	772	0.0331251011124629	6	82	cotyledon development	BP	comp29989_c0_seq1, comp39438_c0_seq1, comp39438_c1_seq1, comp39701_c1_seq2, comp40802_c0_seq1, comp43378_c5_seq3
GO:0042493	100	772	0.0372745206785726	2	2	response to drug	BP	comp41428_c0_seq2, comp41428_c0_seq3
GO:0010328	100	772	0.0378051151523783	2	2	auxin influx transmembrane transporter activity	MF	comp29823_c0_seq1, comp34375_c0_seq1
GO:0060919	100	772	0.0378051151523783	2	2	auxin influx	BP	comp29823_c0_seq1, comp34375_c0_seq1
GO:0004703	33.33	772	0.0437074309167173	3	9	G-protein coupled receptor kinase activity	MF	comp40435_c0_seq9, comp42967_c1_seq1, comp42967_c1_seq2
GO:0006979	3.56	772	0.0442902301865339	15	421	response to oxidative stress	BP	comp23351_c0_seq1, comp30073_c0_seq1, comp30073_c1_seq1, comp30270_c0_seq1, comp30270_c1_seq1, comp30520_c0_seq1, comp35110_c0_seq1, comp37100_c0_seq1, comp38544_c0_seq1, comp38593_c1_seq2, comp38948_c0_seq1, comp41762_c0_seq1, comp43025_c0_seq2, comp43436_c0_seq2, comp43853_c0_seq1
GO:0009833	66.67	772	0.0445417966353464	2	3	primary cell wall biogenesis	BP	comp36510_c1_seq1, comp36510_c2_seq1
Control vs. Piloderma
GO terms enriched in down-regulated genes
GOID	percDEInCat	numDEtotal	over_represented_adjBH	numDEInCat	numInCat	Description	Category	Contigs
GO:0055114	2.95	738	2.39082305489399e-09	86	2914	oxidation-reduction process	BP	comp20654_c0_seq1, comp21202_c0_seq1, comp22524_c0_seq1, comp22667_c0_seq1, comp22749_c0_seq2, comp22975_c0_seq1, comp23177_c1_seq1, comp23195_c0_seq1, comp23455_c0_seq1, comp27777_c0_seq1, comp29199_c0_seq1, comp29290_c1_seq1, comp29401_c0_seq3, comp29407_c0_seq1, comp29516_c0_seq1, comp29597_c0_seq1, comp29785_c0_seq1, comp30425_c0_seq1, comp30529_c2_seq1, comp31367_c0_seq1, comp31746_c0_seq1, …
GO:0009813	27.27	738	1.09578230677884e-06	9	33	flavonoid biosynthetic process	BP	comp20654_c0_seq1, comp21202_c0_seq1, comp28453_c0_seq1, comp32069_c0_seq1, comp33847_c0_seq1, comp33862_c0_seq1, comp33862_c1_seq1, comp35980_c0_seq1, comp41754_c0_seq1
GO:0016702	12.35	738	0.000264595376315709	10	81	oxidoreductase activity acting on single donors with incorporation of molecular oxygen	MF	comp21202_c0_seq1, comp23195_c0_seq1, comp29199_c0_seq1, comp32069_c0_seq1, comp32862_c0_seq1, comp36040_c0_seq3, comp38823_c0_seq1, comp40403_c0_seq5, comp40403_c0_seq7, comp42999_c0_seq1
GO:0055085	3.38	738	0.00070388738230048	31	916	transmembrane transport	BP	comp24553_c0_seq1, comp32632_c0_seq1, comp32632_c1_seq1, comp33238_c1_seq1, comp34773_c0_seq1, comp35019_c0_seq1, comp35379_c1_seq2, comp35881_c1_seq1, comp35881_c1_seq3, comp35978_c0_seq1, comp36111_c1_seq1, comp37380_c0_seq1, comp39399_c0_seq1, comp40560_c1_seq1, comp40754_c0_seq1, comp40754_c2_seq1, comp40754_c2_seq3, comp41205_c0_seq1, comp41354_c0_seq1, comp41756_c0_seq1, comp41947_c0_seq2, …
GO:0030643	38.46	738	0.00070388738230048	5	13	cellular phosphate ion homeostasis	BP	comp29664_c0_seq1, comp40822_c0_seq3, comp40822_c0_seq4, comp40822_c0_seq5, comp40822_c0_seq6
GO:0015416	9.62	738	0.00208584672765878	10	104	organic phosphonate transmembrane-transporting ATPase activity	MF	comp41497_c0_seq1, comp41497_c1_seq1, comp41497_c2_seq1, comp43049_c2_seq1, comp43379_c1_seq3, comp43379_c1_seq4, comp43384_c0_seq2, comp43686_c0_seq1, comp43686_c0_seq2, comp43768_c1_seq13
GO:0020037	3.83	738	0.00308402079860526	25	653	heme binding	MF	comp22524_c0_seq1, comp23177_c1_seq1, comp29290_c1_seq1, comp29597_c0_seq1, comp29785_c0_seq1, comp30529_c2_seq1, comp32007_c0_seq1, comp32061_c0_seq1, comp32087_c0_seq3, comp34986_c1_seq2, comp36040_c0_seq3, comp36393_c1_seq1, comp37423_c0_seq1, comp39051_c0_seq1, comp40013_c0_seq4, comp40332_c0_seq2, comp40407_c1_seq1, comp42388_c0_seq1, comp42792_c1_seq1, comp42884_c2_seq3, comp42884_c2_seq5, …
GO:0004364	10.53	738	0.00430861166207327	8	76	glutathione transferase activity	MF	comp32029_c0_seq1, comp32544_c0_seq2, comp36060_c2_seq1, comp36060_c2_seq2, comp42369_c1_seq1, comp42369_c1_seq8, comp42369_c1_seq9, comp42984_c2_seq4
GO:0008889	36.36	738	0.0073061631932199	4	11	glycerophosphodiester phosphodiesterase activity	MF	comp40822_c0_seq3, comp40822_c0_seq4, comp40822_c0_seq5, comp40822_c0_seq6
GO:0005978	16.22	738	0.0073061631932199	6	37	glycogen biosynthetic process	BP	comp27739_c0_seq2, comp32291_c1_seq1, comp36374_c0_seq1, comp37914_c0_seq1, comp42131_c0_seq2, comp42599_c0_seq1
GO:0006071	33.33	738	0.00780185633412949	4	12	glycerol metabolic process	BP	comp40822_c0_seq3, comp40822_c0_seq4, comp40822_c0_seq5, comp40822_c0_seq6
GO:0003993	7.32	738	0.010577203039753	9	123	acid phosphatase activity	MF	comp21441_c0_seq1, comp29664_c0_seq1, comp29817_c0_seq1, comp33584_c0_seq1, comp40966_c1_seq2, comp42192_c0_seq1, comp42543_c0_seq1, comp42543_c0_seq2, comp42740_c0_seq3
GO:0006200	4.04	738	0.0105848419974142	18	445	ATP catabolic process	BP	comp30057_c0_seq1, comp36775_c1_seq2, comp39902_c0_seq1, comp40560_c1_seq1, comp41497_c0_seq1, comp41497_c1_seq1, comp41497_c2_seq1, comp42443_c0_seq1, comp43049_c2_seq1, comp43374_c0_seq3, comp43379_c1_seq3, comp43379_c1_seq4, comp43384_c0_seq2, comp43415_c0_seq1, comp43686_c0_seq1, comp43686_c0_seq2, comp43766_c1_seq2, comp43768_c1_seq13
GO:0004301	30.77	738	0.0105848419974142	4	13	epoxide hydrolase activity	MF	comp29092_c0_seq1, comp29092_c0_seq2, comp37795_c0_seq1, comp40316_c0_seq1
GO:0046686	3.05	738	0.0105848419974142	24	786	response to cadmium ion	BP	comp23137_c0_seq2, comp29890_c0_seq1, comp30425_c0_seq1, comp33951_c0_seq1, comp33951_c0_seq4, comp37128_c0_seq3, comp37323_c0_seq1, comp37786_c0_seq2, comp39571_c0_seq1, comp39571_c1_seq1, comp40822_c0_seq3, comp40822_c0_seq4, comp40822_c0_seq5, comp40822_c0_seq6, comp41528_c0_seq1, comp41632_c1_seq1, comp42217_c1_seq2, comp42217_c1_seq4, comp42280_c0_seq6, comp42680_c2_seq1, comp42820_c0_seq1, …
GO:0080167	5.1	738	0.0134663404214584	13	255	response to karrikin	BP	comp22749_c0_seq2, comp27777_c0_seq1, comp28813_c0_seq1, comp32544_c0_seq2, comp38257_c0_seq31, comp38434_c0_seq1, comp41754_c0_seq1, comp42143_c0_seq1, comp42217_c1_seq2, comp42217_c1_seq4, comp43246_c0_seq2, comp43246_c1_seq1, comp43874_c0_seq1
GO:0004497	4.64	738	0.0163778078717643	15	323	monooxygenase activity	MF	comp29290_c1_seq1, comp29785_c0_seq1, comp32061_c0_seq1, comp39051_c0_seq1, comp40013_c0_seq4, comp40407_c1_seq1, comp40591_c0_seq1, comp40876_c0_seq1, comp40876_c0_seq2, comp41450_c0_seq2, comp42884_c2_seq3, comp42884_c2_seq5, comp42925_c0_seq2, comp43160_c0_seq6, comp43218_c0_seq7
GO:0035529	37.5	738	0.0163778078717643	3	8	NADH pyrophosphatase activity	MF	comp43278_c0_seq1, comp43278_c0_seq10, comp43278_c0_seq9
GO:0070212	37.5	738	0.0163778078717643	3	8	protein poly-ADP-ribosylation	BP	comp43278_c0_seq1, comp43278_c0_seq10, comp43278_c0_seq9
GO:0017110	33.33	738	0.0168815498470361	3	9	nucleoside-diphosphatase activity	MF	comp43278_c0_seq1, comp43278_c0_seq10, comp43278_c0_seq9
GO:0047631	27.27	738	0.0185638218677485	3	11	ADP-ribose diphosphatase activity	MF	comp43278_c0_seq1, comp43278_c0_seq10, comp43278_c0_seq9
GO:0006817	13.04	738	0.0279661445305779	6	46	phosphate ion transport	BP	comp32632_c0_seq1, comp32632_c1_seq1, comp40822_c0_seq3, comp40822_c0_seq4, comp40822_c0_seq5, comp40822_c0_seq6
GO:0080151	33.33	738	0.0286463597745471	3	9	positive regulation of salicylic acid mediated signaling pathway	BP	comp43278_c0_seq1, comp43278_c0_seq10, comp43278_c0_seq9
GO:0016210	50	738	0.0286463597745471	3	6	naringenin-chalcone synthase activity	MF	comp33862_c0_seq1, comp33862_c1_seq1, comp35980_c0_seq1
GO:0006857	5.29	738	0.0287304044442282	10	189	oligopeptide transport	BP	comp25907_c0_seq1, comp26212_c0_seq1, comp34846_c0_seq2, comp37162_c0_seq1, comp39803_c3_seq1, comp41205_c0_seq1, comp42941_c1_seq1, comp43246_c0_seq2, comp43246_c1_seq1, comp43788_c1_seq2
GO:0010193	8.22	738	0.0328648718598692	6	73	response to ozone	BP	comp41019_c0_seq1, comp43278_c0_seq1, comp43278_c0_seq10, comp43278_c0_seq9, comp43686_c0_seq1, comp43686_c0_seq2
GO:0010333	37.5	738	0.0328648718598692	3	8	terpene synthase activity	MF	comp40686_c1_seq1, comp43737_c0_seq1, comp43737_c0_seq3
GO:0016021	2.03	738	0.0444251029599376	55	2708	integral to membrane	CC	comp24553_c0_seq1, comp28813_c0_seq1, comp31280_c0_seq1, comp32632_c0_seq1, comp32632_c1_seq1, comp33257_c0_seq1, comp34773_c0_seq1, comp34978_c0_seq1, comp35019_c0_seq1, comp35881_c1_seq1, comp35881_c1_seq3, comp36111_c1_seq1, comp36435_c0_seq1, comp36775_c1_seq2, comp37380_c0_seq1, comp38257_c0_seq31, comp38427_c0_seq1, comp38434_c0_seq1, comp38648_c0_seq1, comp39399_c0_seq1, comp39480_c0_seq1,…
GO:0030145	8.96	738	0.0444251029599376	6	67	manganese ion binding	MF	comp21441_c0_seq1, comp29817_c0_seq1, comp42301_c1_seq2, comp42352_c0_seq3, comp42352_c0_seq9, comp42740_c0_seq3
GO:0016036	5.56	738	0.0499883181485945	10	180	cellular response to phosphate starvation	BP	comp23243_c0_seq1, comp28527_c0_seq1, comp32178_c0_seq1, comp36409_c1_seq1, comp38488_c0_seq1, comp40822_c0_seq3, comp40822_c0_seq4, comp40822_c0_seq5, comp40822_c0_seq6, comp40920_c0_seq1
Control vs. Protaphorura
GO terms enriched in up-regulated genes
GOID	percDEInCat	numDEtotal	over_represented_adjBH	numDEInCat	numInCat	Description	Category	Contigs
GO:0008283	12.06	410	1.02165989487813e-11	17	141	cell proliferation	BP	comp22639_c1_seq1, comp37487_c0_seq1, comp38266_c0_seq1, comp38636_c0_seq1, comp39171_c1_seq1, comp39246_c0_seq8, comp39559_c0_seq1, comp39622_c0_seq1, comp39887_c0_seq2, comp39887_c0_seq3, comp40426_c0_seq1, comp40650_c0_seq1, comp43423_c0_seq1, comp43430_c0_seq3, comp43697_c1_seq1, comp43697_c1_seq2, comp43823_c0_seq7
GO:0051726	12.6	410	2.28233035213848e-11	16	127	regulation of cell cycle	BP	comp37487_c0_seq1, comp37701_c0_seq1, comp38266_c0_seq1, comp38904_c0_seq1, comp38904_c0_seq2, comp39472_c0_seq1, comp39622_c0_seq1, comp39887_c0_seq2, comp40528_c0_seq1, comp40563_c1_seq1, comp40650_c0_seq1, comp40802_c0_seq1, comp41558_c0_seq1, comp42727_c0_seq8, comp43697_c1_seq1, comp43697_c1_seq2
GO:0006275	13.89	410	4.8104573953201e-11	15	108	regulation of DNA replication	BP	comp37487_c0_seq1, comp38266_c0_seq1, comp39472_c0_seq1, comp39559_c0_seq1, comp39622_c0_seq1, comp39767_c0_seq1, comp39887_c0_seq2, comp40650_c0_seq1, comp41628_c0_seq1, comp41670_c0_seq1, comp41837_c0_seq1, comp42980_c0_seq2, comp43697_c1_seq1, comp43697_c1_seq2, comp43823_c0_seq7
GO:0051567	10.43	410	4.8104573953201e-11	17	163	histone H3-K9 methylation	BP	comp37487_c0_seq1, comp38105_c0_seq1, comp38266_c0_seq1, comp38818_c0_seq1, comp39472_c0_seq1, comp39622_c0_seq1, comp39767_c0_seq1, comp39887_c0_seq2, comp39887_c0_seq3, comp40650_c0_seq1, comp41670_c0_seq1, comp41837_c0_seq1, comp42004_c0_seq1, comp43423_c0_seq1, comp43697_c1_seq1, comp43697_c1_seq2, comp43823_c0_seq7
GO:0006270	12.39	410	1.00834381019923e-09	14	113	DNA replication initiation	BP	comp37487_c0_seq1, comp38266_c0_seq1, comp39472_c0_seq1, comp39559_c0_seq1, comp39622_c0_seq1, comp39887_c0_seq2, comp39887_c0_seq3, comp40167_c0_seq1, comp40167_c0_seq1, comp40650_c0_seq1, comp41670_c0_seq1, comp42360_c0_seq6, comp43697_c1_seq1, comp43697_c1_seq2, comp43823_c0_seq7
GO:0006306	8.77	410	3.39219580538271e-09	15	171	DNA methylation	BP	comp38105_c0_seq1, comp38266_c0_seq1, comp38818_c0_seq1, comp39472_c0_seq1, comp39622_c0_seq1, comp39767_c0_seq1, comp39887_c0_seq2, comp39887_c0_seq3, comp40650_c0_seq1, comp41670_c0_seq1, comp42004_c0_seq1, comp43423_c0_seq1, comp43697_c1_seq1, comp43697_c1_seq2, comp43823_c0_seq7
GO:0009505	4.9	410	4.46565105010632e-09	21	429	plant-type cell wall	CC	comp19882_c0_seq1, comp28232_c0_seq1, comp28321_c0_seq1, comp28648_c0_seq1, comp29797_c0_seq1, comp29816_c0_seq1, comp33395_c1_seq1, comp33795_c0_seq1, comp34442_c1_seq1, comp35210_c0_seq1, comp37041_c0_seq1, comp37328_c0_seq1, comp37416_c0_seq4, comp38154_c0_seq3, comp38154_c0_seq7, comp38626_c0_seq4, comp39669_c0_seq1, comp41738_c0_seq1, comp42092_c1_seq6, comp43176_c0_seq1, comp43510_c0_seq1
GO:0016682	28.57	410	2.97966762647521e-08	8	28	oxidoreductase activity acting on diphenols and related substances as donors	MF	comp38061_c0_seq1, comp38061_c1_seq1, comp38061_c1_seq3, comp38061_c1_seq4, comp41268_c0_seq1, comp43452_c0_seq12, comp43452_c0_seq3, comp43452_c0_seq8
GO:0007018	10	410	3.36230339141807e-08	13	130	microtubule-based movement	BP	comp33147_c0_seq1, comp34041_c0_seq1, comp36418_c0_seq1, comp37551_c0_seq1, comp38818_c0_seq1, comp39767_c0_seq1, comp40417_c0_seq1, comp40426_c0_seq1, comp40811_c0_seq1, comp40811_c2_seq1, comp41045_c0_seq1, comp41837_c0_seq1, comp41921_c1_seq2
GO:0003777	10.28	410	6.35876252976518e-07	11	107	microtubule motor activity	MF	comp33147_c0_seq1, comp34041_c0_seq1, comp37551_c0_seq1, comp38818_c0_seq1, comp40417_c0_seq1, comp40426_c0_seq1, comp41045_c0_seq1, comp41628_c0_seq1, comp41837_c0_seq1, comp43697_c1_seq1, comp43697_c1_seq2
GO:0009664	12.5	410	7.25221562648468e-07	10	80	plant-type cell wall organization	BP	comp26430_c0_seq1, comp30799_c0_seq1, comp32906_c0_seq1, comp34518_c1_seq2, comp37808_c0_seq1, comp39303_c1_seq1, comp40760_c0_seq1, comp40760_c0_seq2, comp43176_c0_seq1, comp43358_c0_seq1
GO:0005874	8	410	8.45673020565598e-07	12	150	microtubule	CC	comp33147_c0_seq1, comp34041_c0_seq1, comp36418_c0_seq1, comp37551_c0_seq1, comp38818_c0_seq1, comp40417_c0_seq1, comp40426_c0_seq1, comp40811_c0_seq1, comp40811_c2_seq1, comp41045_c0_seq1, comp41837_c0_seq1, comp41921_c1_seq2
GO:0048046	3.7	410	1.17991350056639e-06	20	540	apoplast	CC	comp19836_c0_seq1, comp20570_c0_seq1, comp28232_c0_seq1, comp28648_c0_seq1, comp33795_c0_seq1, comp37416_c0_seq4, comp37625_c6_seq2, comp38006_c1_seq1, comp38266_c0_seq1, comp38626_c0_seq4, comp39324_c1_seq1, comp39773_c5_seq2, comp41030_c0_seq1, comp41428_c0_seq2, comp42451_c1_seq1, comp42761_c0_seq7, comp43176_c0_seq1, comp43423_c0_seq1, comp43452_c1_seq1, comp43510_c0_seq1
GO:0000911	6.47	410	6.45414821775022e-06	13	201	cytokinesis by cell plate formation	BP	comp38266_c0_seq1, comp38818_c0_seq1, comp39472_c0_seq1, comp39559_c0_seq1, comp39767_c0_seq1, comp39887_c0_seq2, comp40426_c0_seq1, comp40650_c0_seq1, comp41628_c0_seq1, comp41670_c0_seq1, comp42004_c0_seq1, comp43430_c0_seq3, comp43823_c0_seq7
GO:0051322	10	410	6.68507810811968e-06	10	100	anaphase	BP	comp38266_c0_seq1, comp38818_c0_seq1, comp39472_c0_seq1, comp39767_c0_seq1, comp39887_c0_seq2, comp40426_c0_seq1, comp40650_c0_seq1, comp41670_c0_seq1, comp43430_c0_seq3, comp43823_c0_seq7
GO:0046658	8.91	410	8.76523897046113e-06	9	101	anchored to plasma membrane	CC	comp22482_c0_seq1, comp28232_c0_seq1, comp28637_c0_seq1, comp28648_c0_seq1, comp29078_c0_seq1, comp30686_c1_seq1, comp38483_c0_seq1, comp39277_c0_seq1, comp39303_c1_seq1
GO:0010075	7.24	410	9.16537910343051e-06	11	152	regulation of meristem growth	BP	comp31940_c1_seq1, comp37808_c0_seq1, comp38228_c2_seq1, comp39222_c0_seq1, comp39404_c2_seq1, comp39701_c1_seq2, comp40760_c0_seq1, comp40760_c0_seq2, comp41784_c1_seq5, comp43358_c0_seq1, comp43430_c0_seq3
GO:0006268	22.22	410	1.66462770271954e-05	6	27	DNA unwinding involved in replication	BP	comp39472_c0_seq1, comp39887_c0_seq2, comp39887_c0_seq3, comp40167_c0_seq1, comp40167_c0_seq1, comp40650_c0_seq1, comp42360_c0_seq6
GO:0009909	4.58	410	0.000105459685627143	12	262	regulation of flower development	BP	comp37487_c0_seq1, comp38105_c0_seq1, comp38818_c0_seq1, comp39068_c0_seq5, comp39303_c1_seq1, comp39472_c0_seq1, comp39701_c1_seq2, comp39767_c0_seq1, comp39887_c0_seq2, comp40650_c0_seq1, comp41670_c0_seq1, comp43823_c0_seq7
GO:0016023	1.72	410	0.000105459685627143	34	1978	cytoplasmic membrane-bounded vesicle	CC	comp19882_c0_seq1, comp23203_c0_seq1, comp23456_c0_seq1, comp27613_c0_seq1, comp28232_c0_seq1, comp28648_c0_seq1, comp29214_c0_seq1, comp29975_c0_seq1, comp31731_c0_seq1, comp31731_c0_seq2, comp33395_c1_seq1, comp33719_c0_seq1, comp33795_c0_seq1, comp34257_c0_seq1, comp34265_c0_seq1, comp36323_c0_seq1, comp37412_c0_seq1, comp37647_c0_seq1, comp38487_c0_seq1, comp38597_c0_seq1, comp39303_c1_seq1, …
GO:0000786	12.96	410	0.000135512807673818	7	54	nucleosome	CC	comp35165_c0_seq1, comp35432_c0_seq2, comp38636_c0_seq1, comp38807_c1_seq9, comp39246_c0_seq8, comp39625_c0_seq1, comp41320_c2_seq3
GO:0009506	2.4	410	0.000380285375837991	20	832	plasmodesma	CC	comp30686_c1_seq1, comp37328_c0_seq1, comp37416_c0_seq4, comp38006_c1_seq1, comp38597_c0_seq1, comp38597_c0_seq2, comp38745_c0_seq3, comp39669_c0_seq1, comp40217_c4_seq1, comp40426_c0_seq1, comp40522_c0_seq1, comp40811_c0_seq1, comp41738_c0_seq1, comp41921_c1_seq2, comp42726_c2_seq2, comp43061_c0_seq4, comp43176_c0_seq1, comp43233_c1_seq1, comp43430_c0_seq3, comp43724_c0_seq1
GO:0005576	5.49	410	0.000380285375837991	10	182	extracellular region	CC	comp19882_c0_seq1, comp26430_c0_seq1, comp28822_c1_seq1, comp30799_c0_seq1, comp32906_c0_seq1, comp34518_c1_seq2, comp38500_c0_seq1, comp38597_c0_seq1, comp38597_c0_seq2, comp53520_c0_seq1
GO:0006346	7.48	410	0.000545568086271702	8	107	methylation-dependent chromatin silencing	BP	comp37487_c0_seq1, comp38105_c0_seq1, comp38636_c0_seq1, comp38818_c0_seq1, comp39767_c0_seq1, comp42004_c0_seq1, comp43697_c1_seq1, comp43697_c1_seq2
GO:0005515	1.63	410	0.000693282777878715	31	1900	protein binding	MF	comp27955_c0_seq1, comp28822_c1_seq1, comp30287_c0_seq2, comp31563_c0_seq1, comp33747_c0_seq1, comp35110_c0_seq1, comp35140_c0_seq3, comp35432_c0_seq2, comp36418_c0_seq1, comp38006_c1_seq1, comp38006_c1_seq3, comp38018_c0_seq2, comp38266_c0_seq1, comp38525_c0_seq1, comp38636_c0_seq1, comp39277_c0_seq1, comp39438_c1_seq1, comp39559_c0_seq1, comp39639_c0_seq1, comp39767_c0_seq1, comp39887_c0_seq3, …
GO:0008094	10	410	0.000856409213080722	6	60	DNA-dependent ATPase activity	MF	comp39472_c0_seq1, comp39887_c0_seq2, comp39887_c0_seq3, comp40167_c0_seq1, comp40167_c0_seq1, comp40650_c0_seq1, comp42360_c0_seq6
GO:0005507	3.23	410	0.00133416067774112	14	434	copper ion binding	MF	comp20011_c0_seq1, comp20570_c0_seq1, comp27613_c0_seq1, comp28637_c0_seq1, comp28648_c0_seq1, comp29078_c0_seq1, comp29975_c0_seq1, comp37416_c0_seq4, comp39324_c1_seq1, comp39773_c5_seq2, comp40046_c0_seq1, comp42092_c1_seq6, comp42417_c0_seq4, comp43452_c1_seq1
GO:0005634	1.32	410	0.00239566728246797	42	3188	nucleus	CC	comp22639_c1_seq1, comp23308_c0_seq1, comp30505_c0_seq1, comp31742_c0_seq1, comp32703_c0_seq1, comp33319_c0_seq1, comp33321_c0_seq1, comp33747_c0_seq1, comp33747_c0_seq3, comp34589_c2_seq1, comp35165_c0_seq1, comp35391_c0_seq6, comp35432_c0_seq2, comp35663_c0_seq4, comp35886_c0_seq1, comp36881_c0_seq2, comp37217_c0_seq3, comp37803_c1_seq2, comp38006_c1_seq1, comp38245_c0_seq1, comp38626_c0_seq4, …
GO:0010389	13.16	410	0.00306623538641686	5	38	regulation of G2/M transition of mitotic cell cycle	BP	comp35140_c0_seq3, comp39767_c0_seq1, comp41628_c0_seq1, comp41670_c0_seq1, comp41837_c0_seq1
GO:0008356	23.53	410	0.00306623538641686	4	17	asymmetric cell division	BP	comp35886_c0_seq1, comp38105_c0_seq1, comp40760_c0_seq1, comp40760_c0_seq2
GO:0006334	10	410	0.00308549240666758	6	60	nucleosome assembly	BP	comp35165_c0_seq1, comp35432_c0_seq2, comp38807_c1_seq9, comp39246_c0_seq8, comp39625_c0_seq1, comp41320_c2_seq3
GO:0051301	3.98	410	0.0133438977284831	8	201	cell division	BP	comp23308_c0_seq1, comp35663_c0_seq4, comp39701_c1_seq2, comp39991_c1_seq3, comp39991_c1_seq4, comp40802_c0_seq1, comp41558_c0_seq1, comp42727_c0_seq11
GO:0005975	2.33	410	0.0143204243866638	15	643	carbohydrate metabolic process	BP	comp22014_c0_seq1, comp22482_c0_seq1, comp28162_c0_seq1, comp29816_c0_seq1, comp31731_c0_seq2, comp32206_c0_seq2, comp35144_c0_seq3, comp36698_c0_seq1, comp38500_c0_seq1, comp39312_c0_seq1, comp41738_c0_seq1, comp41825_c0_seq1, comp42471_c0_seq1, comp42471_c1_seq4, comp43571_c0_seq4
GO:0016458	12.5	410	0.0184420762049577	4	32	gene silencing	BP	comp39068_c0_seq5, comp39887_c0_seq2, comp41670_c0_seq1, comp42764_c2_seq3
GO:0006342	5.83	410	0.0237291463506905	6	103	chromatin silencing	BP	comp39409_c0_seq1, comp39887_c0_seq3, comp40563_c1_seq1, comp40650_c0_seq1, comp41837_c0_seq1, comp43823_c0_seq7
GO:0005737	1.8	410	0.0262284022434581	16	891	cytoplasm	CC	comp22639_c1_seq1, comp28768_c0_seq1, comp33962_c0_seq1, comp34041_c0_seq1, comp36418_c0_seq1, comp37217_c0_seq3, comp38613_c1_seq1, comp38904_c0_seq1, comp38904_c0_seq2, comp40737_c0_seq5, comp40802_c0_seq1, comp40811_c2_seq1, comp41670_c0_seq1, comp41715_c1_seq1, comp42360_c0_seq6, comp43510_c0_seq1
GO:0045298	21.43	410	0.027443885989197	3	14	tubulin, complex	CC	comp36418_c0_seq1, comp40811_c0_seq1, comp41921_c1_seq2
GO:0016572	7.81	410	0.0364304914194608	5	64	histone phosphorylation	BP	comp38266_c0_seq1, comp38636_c0_seq1, comp39767_c0_seq1, comp41670_c0_seq1, comp43823_c0_seq7
GO:0055114	1.27	410	0.0364304914194608	37	2914	oxidation-reduction process	BP	comp20570_c0_seq1, comp22654_c0_seq1, comp28648_c0_seq1, comp30270_c0_seq1, comp31552_c0_seq1, comp31940_c1_seq1, comp32102_c0_seq1, comp35110_c0_seq1, comp35125_c0_seq1, comp36040_c0_seq1, comp36621_c0_seq4, comp37416_c0_seq4, comp37647_c0_seq1, comp38525_c0_seq1, comp38613_c1_seq1, comp38626_c0_seq4, comp38904_c0_seq1, comp38904_c0_seq2, comp39324_c1_seq1, comp39404_c2_seq1, comp39773_c5_seq2, …
GO:0008447	7.35	410	0.0409571008049304	5	68	L-ascorbate oxidase activity	MF	comp28648_c0_seq1, comp37416_c0_seq4, comp39324_c1_seq1, comp39773_c5_seq2, comp42092_c1_seq6
GO:0030155	66.67	410	0.0409571008049304	2	3	regulation of cell adhesion	BP	comp40760_c0_seq1, comp40760_c0_seq2
GO:2000027	66.67	410	0.0409571008049304	2	3	regulation of organ morphogenesis	BP	comp40760_c0_seq1, comp40760_c0_seq2
GO:0015250	13.64	410	0.0416344396398053	3	22	water channel activity	MF	comp28367_c0_seq1, comp37328_c0_seq1, comp39277_c0_seq1
GO:0010103	3.87	410	0.0456148540938641	7	181	stomatal, complex morphogenesis	BP	comp38722_c0_seq2, comp39767_c0_seq1, comp40760_c0_seq1, comp40760_c0_seq2, comp41670_c0_seq1, comp42116_c0_seq5, comp42116_c0_seq7
GO:0042545	6.1	410	0.0462455224813862	5	82	cell wall modification	BP	comp29797_c0_seq1, comp37808_c0_seq1, comp39303_c1_seq1, comp39316_c0_seq1, comp43510_c0_seq1
Control vs. Protaphorura
GO term enriched in down-regulated genes
GOID	percDEInCat	numDEtotal	over_represented_adjBH	numDEInCat	numInCat	Description	Category	Contigs
GO:0009501	7.32	57	0.0366286970382621	3	41	amyloplast	CC	comp40088_c0_seq4, comp40088_c0_seq6, comp42599_c0_seq1
Control vs. Combined
GO terms enriched in up-regulated genes
GOID	percDEInCat	numDEtotal	over_represented_adjBH	numDEInCat	numInCat	Description	Category	Contigs
GO:0005874	12	591	3.47535288787351e-10	18	150	microtubule	CC	comp27812_c0_seq1, comp30627_c2_seq1, comp30627_c4_seq1, comp32645_c0_seq1, comp35850_c0_seq1, comp36418_c0_seq1, comp38166_c0_seq1, comp38166_c0_seq2, comp38166_c0_seq3, comp40417_c0_seq1, comp41045_c0_seq1, comp41315_c1_seq1, comp41921_c1_seq5, comp41921_c1_seq6, comp41921_c3_seq1, comp42559_c1_seq1, comp42559_c1_seq6, comp44045_c0_seq1
GO:0007018	13.08	591	3.47535288787351e-10	17	130	microtubule-based movement	BP	comp30627_c2_seq1, comp30627_c4_seq1, comp32645_c0_seq1, comp35850_c0_seq1, comp36418_c0_seq1, comp38166_c0_seq1, comp38166_c0_seq2, comp38166_c0_seq3, comp40417_c0_seq1, comp41045_c0_seq1, comp41315_c1_seq1, comp41921_c1_seq5, comp41921_c1_seq6, comp41921_c3_seq1, comp42559_c1_seq1, comp42559_c1_seq6, comp44045_c0_seq1
GO:0009505	5.83	591	6.36669251509426e-09	25	429	plant-type cell wall	CC	comp29797_c0_seq1, comp30079_c0_seq1, comp30520_c0_seq1, comp32201_c0_seq1, comp32201_c1_seq1, comp33795_c0_seq1, comp36617_c0_seq1, comp37041_c0_seq1, comp37328_c0_seq1, comp37416_c0_seq4, comp37785_c0_seq1, comp38363_c0_seq1, comp38626_c0_seq4, comp39539_c0_seq1, comp39669_c0_seq1, comp40511_c0_seq2, comp40511_c0_seq4, comp40663_c1_seq1, comp40863_c0_seq1, comp41654_c0_seq1, comp42136_c0_seq2, …
GO:0055114	2.23	591	6.27515474269937e-06	65	2914	oxidation-reduction process	BP	comp19970_c0_seq1, comp22728_c0_seq1, comp23339_c0_seq2, comp23351_c0_seq1, comp29003_c0_seq1, comp30270_c0_seq1, comp30270_c1_seq1, comp30520_c0_seq1, comp30529_c1_seq1, comp30531_c0_seq1, comp31214_c0_seq1, comp31214_c1_seq1, comp31552_c0_seq1, comp31933_c0_seq1, comp34020_c0_seq1, comp34020_c1_seq2, comp34128_c0_seq2, comp34270_c0_seq1, comp34973_c0_seq1, comp34973_c1_seq1, comp35110_c0_seq1, …
GO:0051258	16.07	591	2.01798772094189e-05	9	56	protein polymerization	BP	comp30627_c2_seq1, comp30627_c4_seq1, comp36418_c0_seq1, comp38166_c0_seq1, comp38166_c0_seq2, comp38166_c0_seq3, comp41921_c1_seq5, comp41921_c1_seq6, comp41921_c3_seq1
GO:0005576	7.69	591	2.24056383092853e-05	14	182	extracellular region	CC	comp26430_c0_seq1, comp28822_c1_seq1, comp30799_c0_seq1, comp34518_c1_seq2, comp36617_c0_seq1, comp38597_c0_seq1, comp38597_c0_seq2, comp40152_c0_seq1, comp40152_c0_seq1, comp40685_c0_seq1, comp40863_c0_seq1, comp40866_c0_seq4, comp42239_c0_seq4, comp43870_c0_seq1, comp53520_c0_seq1
GO:0048046	4.26	591	4.18536360772554e-05	23	540	apoplast	CC	comp19836_c0_seq1, comp22728_c0_seq1, comp30079_c0_seq1, comp33795_c0_seq1, comp34270_c0_seq1, comp34821_c0_seq1, comp34973_c0_seq1, comp34973_c1_seq1, comp35692_c0_seq1, comp36063_c0_seq1, comp36505_c1_seq1, comp37416_c0_seq4, comp37696_c0_seq1, comp38363_c0_seq1, comp38626_c0_seq4, comp39324_c1_seq1, comp39615_c0_seq1, comp39615_c1_seq2, comp39773_c5_seq6, comp41428_c0_seq2, comp42761_c0_seq7, …
GO:0005886	1.83	591	0.000103110458220683	73	3980	plasma membrane	CC	comp113859_c0_seq1, comp19898_c0_seq1, comp20073_c0_seq1, comp20089_c0_seq1, comp20095_c0_seq1, comp21561_c0_seq1, comp22087_c0_seq1, comp23508_c0_seq1, comp28822_c1_seq1, comp28991_c0_seq1, comp29633_c0_seq1, comp29797_c0_seq1, comp29823_c0_seq1, comp30297_c0_seq1, comp30318_c0_seq2, comp30838_c0_seq1, comp30841_c0_seq2, comp31852_c0_seq1, comp31933_c0_seq1, comp31933_c1_seq1, comp32338_c0_seq1,…
GO:0046274	12.68	591	0.000293885892142329	9	71	lignin catabolic process	BP	comp22728_c0_seq1, comp34270_c0_seq1, comp34973_c0_seq1, comp34973_c1_seq1, comp36063_c0_seq1, comp39324_c1_seq1, comp39615_c0_seq1, comp39615_c1_seq2, comp39773_c5_seq6
GO:0009734	7.33	591	0.0002949099525862	11	150	auxin mediated signaling pathway	BP	comp29144_c0_seq1, comp29144_c1_seq1, comp30838_c0_seq1, comp32281_c1_seq1, comp32912_c1_seq1, comp34375_c0_seq1, comp38363_c0_seq1, comp38626_c0_seq4, comp39438_c0_seq1, comp39438_c1_seq1, comp41946_c0_seq3
GO:0004601	5.99	591	0.000381815395752793	13	217	peroxidase activity	MF	comp23351_c0_seq1, comp30270_c0_seq1, comp30270_c1_seq1, comp30520_c0_seq1, comp30531_c0_seq1, comp35110_c0_seq1, comp37126_c0_seq2, comp38544_c0_seq1, comp38593_c1_seq2, comp38948_c0_seq1, comp40377_c0_seq2, comp43025_c0_seq2, comp43853_c0_seq1
GO:0015250	22.73	591	0.00064057501211676	5	22	water channel activity	MF	comp26311_c0_seq1, comp28367_c0_seq1, comp37244_c0_seq1, comp37328_c0_seq1, comp39277_c0_seq1
GO:0008447	11.76	591	0.000708017049791848	8	68	L-ascorbate oxidase activity	MF	comp22728_c0_seq1, comp34973_c0_seq1, comp34973_c1_seq1, comp36063_c0_seq1, comp37416_c0_seq4, comp39324_c1_seq1, comp39615_c0_seq1, comp39773_c5_seq6
GO:0006979	4.04	591	0.000729096204556752	17	421	response to oxidative stress	BP	comp23351_c0_seq1, comp30073_c0_seq1, comp30073_c1_seq1, comp30270_c0_seq1, comp30270_c1_seq1, comp30520_c0_seq1, comp30531_c0_seq1, comp35110_c0_seq1, comp37126_c0_seq2, comp38544_c0_seq1, comp38593_c1_seq2, comp38948_c0_seq1, comp40377_c0_seq2, comp41762_c0_seq1, comp43025_c0_seq2, comp43436_c0_seq2, comp43853_c0_seq1
GO:0048766	50	591	0.000988324541523285	4	8	root hair initiation	BP	comp38167_c0_seq1, comp38167_c0_seq2, comp39438_c0_seq1, comp39438_c1_seq1
GO:0009664	10	591	0.00100318412972104	8	80	plant-type cell wall organization	BP	comp26430_c0_seq1, comp30799_c0_seq1, comp34518_c1_seq2, comp37715_c0_seq3, comp39539_c0_seq1, comp40685_c0_seq1, comp43358_c0_seq1, comp43870_c0_seq1
GO:0009409	3.9	591	0.00100318412972104	17	436	response to cold	BP	comp21561_c0_seq1, comp35110_c0_seq1, comp35655_c2_seq1, comp36481_c0_seq1, comp36481_c0_seq2, comp36481_c0_seq4, comp36481_c0_seq7, comp38363_c0_seq1, comp38626_c0_seq4, comp39949_c0_seq1, comp40677_c1_seq5, comp41662_c0_seq2, comp41662_c0_seq9, comp41921_c1_seq5, comp42180_c2_seq8, comp42496_c0_seq2, comp43987_c0_seq1
GO:0009606	100	591	0.00161522136337537	3	3	tropism	BP	comp38167_c0_seq1, comp38167_c0_seq2, comp41946_c0_seq3
GO:0009986	21.74	591	0.00263710185451017	5	23	cell surface	CC	comp29823_c0_seq1, comp38167_c0_seq1, comp38167_c0_seq2, comp39438_c0_seq1, comp39438_c1_seq1
GO:0009733	4.67	591	0.00263710185451017	12	257	response to auxin stimulus	BP	comp21561_c0_seq1, comp23084_c0_seq1, comp23315_c0_seq1, comp29823_c0_seq1, comp36481_c0_seq1, comp36481_c0_seq2, comp36481_c0_seq4, comp36481_c0_seq7, comp36623_c0_seq1, comp37647_c0_seq1, comp39242_c0_seq1, comp41784_c1_seq5
GO:0004091	5.71	591	0.00311445402092327	10	175	carboxylesterase activity	MF	comp26321_c0_seq1, comp28609_c0_seq1, comp30487_c0_seq1, comp32859_c0_seq1, comp33248_c0_seq1, comp40376_c1_seq2, comp41847_c0_seq1, comp42061_c0_seq1, comp42761_c0_seq2, comp42761_c0_seq7
GO:0010329	28.57	591	0.00311445402092327	4	14	auxin efflux transmembrane transporter activity	MF	comp113859_c0_seq1, comp32338_c0_seq1, comp38167_c0_seq1, comp38167_c0_seq2
GO:0005198	7.41	591	0.00317550418918435	8	108	structural molecule activity	MF	comp30627_c2_seq1, comp30627_c4_seq1, comp38166_c0_seq1, comp38166_c0_seq2, comp38166_c0_seq3, comp40155_c0_seq2, comp40155_c0_seq2, comp41921_c1_seq6, comp41921_c3_seq1
GO:0003777	7.48	591	0.00317550418918435	8	107	microtubule motor activity	MF	comp32645_c0_seq1, comp35850_c0_seq1, comp40417_c0_seq1, comp41045_c0_seq1, comp41315_c1_seq1, comp42559_c1_seq1, comp42559_c1_seq6, comp44045_c0_seq1
GO:0006629	4.25	591	0.00326190754864455	13	306	lipid metabolic process	BP	comp28609_c0_seq1, comp30487_c0_seq1, comp30487_c1_seq1, comp30487_c1_seq2, comp31552_c0_seq1, comp32859_c0_seq1, comp33248_c0_seq1, comp34064_c0_seq1, comp40594_c1_seq1, comp41847_c0_seq1, comp42061_c0_seq1, comp42761_c0_seq2, comp42761_c0_seq7
GO:0043086	6.62	591	0.00467976479163529	9	136	negative regulation of catalytic activity	BP	comp29797_c0_seq1, comp32201_c0_seq1, comp32201_c1_seq1, comp33795_c0_seq1, comp36617_c0_seq1, comp38443_c0_seq3, comp39242_c0_seq1, comp40863_c0_seq1, comp43510_c0_seq1
GO:0005507	3.69	591	0.00467976479163529	16	434	copper ion binding	MF	comp22728_c0_seq1, comp28458_c0_seq1, comp28458_c0_seq2, comp28913_c0_seq1, comp34270_c0_seq1, comp34973_c0_seq1, comp34973_c1_seq1, comp36063_c0_seq1, comp37416_c0_seq4, comp39324_c1_seq1, comp39615_c0_seq1, comp39615_c1_seq2, comp39773_c5_seq6, comp42417_c0_seq4, comp42908_c0_seq22, comp43258_c0_seq1
GO:0006184	5.03	591	0.00467976479163529	10	199	GTP catabolic process	BP	comp30627_c2_seq1, comp30627_c4_seq1, comp36418_c0_seq1, comp38166_c0_seq1, comp38166_c0_seq2, comp38166_c0_seq3, comp40209_c1_seq2, comp41921_c1_seq5, comp41921_c1_seq6, comp41921_c3_seq1
GO:0008471	17.24	591	0.00675862406520945	5	29	laccase activity	MF	comp22728_c0_seq1, comp34270_c0_seq1, comp34973_c0_seq1, comp34973_c1_seq1, comp36063_c0_seq1
GO:0030599	8.97	591	0.00735076293045105	7	78	pectinesterase activity	MF	comp29797_c0_seq1, comp32201_c0_seq1, comp32201_c1_seq1, comp36617_c0_seq1, comp38443_c0_seq3, comp40863_c0_seq1, comp43510_c0_seq1
GO:0012505	2.92	591	0.00735076293045105	19	651	endomembrane system	CC	comp19970_c0_seq1, comp22728_c0_seq1, comp22767_c0_seq1, comp29599_c0_seq1, comp30270_c1_seq1, comp30531_c0_seq1, comp31933_c0_seq1, comp32697_c1_seq1, comp32719_c0_seq1, comp33052_c0_seq1, comp33769_c0_seq2, comp34326_c0_seq1, comp34973_c1_seq1, comp34984_c0_seq2, comp35144_c0_seq3, comp35609_c0_seq1, comp36063_c0_seq1, comp42558_c0_seq1, comp43677_c2_seq8
GO:0006949	19.05	591	0.00960079461824336	4	21	syncytium formation	BP	comp38597_c0_seq1, comp38597_c0_seq2, comp40685_c0_seq1, comp43870_c0_seq1
GO:0003924	4.52	591	0.0101886753886313	10	221	GTPase activity	MF	comp30627_c2_seq1, comp30627_c4_seq1, comp36418_c0_seq1, comp38166_c0_seq1, comp38166_c0_seq2, comp38166_c0_seq3, comp40209_c1_seq2, comp41921_c1_seq5, comp41921_c1_seq6, comp41921_c3_seq1
GO:0080165	42.86	591	0.0105379327083098	3	7	callose deposition in phloem sieve plate	BP	comp35153_c0_seq1, comp37129_c0_seq1, comp40564_c0_seq1
GO:0004784	16.13	591	0.0105379327083098	5	31	superoxide dismutase activity	MF	comp35692_c0_seq1, comp36505_c1_seq1, comp37696_c0_seq1, comp38363_c0_seq1, comp38626_c0_seq4
GO:0007169	5.45	591	0.0110912947614336	9	165	transmembrane receptor protein tyrosine kinase signaling pathway	BP	comp30282_c0_seq1, comp31933_c0_seq1, comp31933_c1_seq1, comp35181_c0_seq1, comp36310_c1_seq1, comp37647_c0_seq1, comp39539_c0_seq1, comp40561_c0_seq1, comp42967_c1_seq2
GO:0008361	14.71	591	0.0110912947614336	5	34	regulation of cell size	BP	comp32338_c0_seq1, comp39438_c0_seq1, comp39438_c1_seq1, comp39539_c0_seq1, comp43358_c0_seq1
GO:0016020	1.67	591	0.0120337782071805	50	2987	membrane	CC	comp26430_c0_seq1, comp27985_c0_seq1, comp28209_c0_seq1, comp29155_c0_seq1, comp30529_c1_seq1, comp30797_c0_seq1, comp30799_c0_seq1, comp32106_c0_seq1, comp33270_c0_seq1, comp33719_c0_seq1, comp33807_c0_seq1, comp33856_c0_seq1, comp33871_c0_seq1, comp34217_c0_seq1, comp34257_c0_seq1, comp34518_c1_seq2, comp35183_c0_seq1, comp35609_c0_seq1, comp35655_c2_seq1, comp37416_c0_seq4, comp37715_c0_seq3, …
GO:0016023	1.87	591	0.0120337782071805	37	1978	cytoplasmic membrane-bounded vesicle	CC	comp22087_c0_seq1, comp23351_c0_seq1, comp28458_c0_seq1, comp28458_c0_seq2, comp28609_c0_seq1, comp28913_c0_seq1, comp29214_c0_seq1, comp32719_c0_seq1, comp33052_c0_seq1, comp33719_c0_seq1, comp33769_c0_seq2, comp33795_c0_seq1, comp34064_c0_seq1, comp34257_c0_seq1, comp34265_c0_seq1, comp35609_c0_seq1, comp37248_c1_seq1, comp37287_c2_seq2, comp37647_c0_seq1, comp37715_c0_seq3, comp38014_c0_seq3, …
GO:0030528	5.26	591	0.0120337782071805	8	152	transcription regulator activity	MF	comp22560_c0_seq1, comp22560_c0_seq2, comp23553_c0_seq1, comp29996_c0_seq2, comp31380_c0_seq1, comp32636_c0_seq2, comp34562_c0_seq2, comp34576_c0_seq1
GO:0004617	37.5	591	0.0120337782071805	3	8	phosphoglycerate dehydrogenase activity	MF	comp23339_c0_seq2, comp41960_c0_seq1, comp41960_c1_seq1
GO:0045330	9.38	591	0.0213075433195055	6	64	aspartyl esterase activity	MF	comp29797_c0_seq1, comp32201_c0_seq1, comp32201_c1_seq1, comp36617_c0_seq1, comp40863_c0_seq1, comp43510_c0_seq1
GO:0008810	18.18	591	0.0213075433195055	4	22	cellulase activity	MF	comp22087_c0_seq1, comp35144_c0_seq3, comp37579_c1_seq1, comp41825_c0_seq1
GO:0043481	8.22	591	0.0242818689802226	6	73	anthocyanin accumulation in tissues in response to UV light	BP	comp113859_c0_seq1, comp32338_c0_seq1, comp39438_c0_seq1, comp39438_c1_seq1, comp41921_c1_seq5, comp43358_c0_seq1
GO:0042335	10.42	591	0.0304955601500187	5	48	cuticle development	BP	comp30529_c1_seq1, comp33871_c0_seq1, comp35655_c2_seq1, comp41662_c0_seq2, comp41662_c0_seq9
GO:0010315	12.12	591	0.0352365103365013	4	33	auxin efflux	BP	comp113859_c0_seq1, comp32338_c0_seq1, comp38167_c0_seq1, comp38167_c0_seq2
GO:0004872	2.64	591	0.0352365103365013	18	681	receptor activity	MF	comp31214_c0_seq1, comp31214_c1_seq1, comp31933_c0_seq1, comp34326_c0_seq1, comp34668_c0_seq1, comp35093_c0_seq1, comp35692_c0_seq1, comp36505_c1_seq1, comp37696_c0_seq1, comp38014_c0_seq3, comp38363_c0_seq1, comp38626_c0_seq4, comp39539_c0_seq1, comp40732_c0_seq1, comp41431_c0_seq1, comp42967_c1_seq2, comp43425_c1_seq3, comp43489_c1_seq4
GO:0045735	11.36	591	0.035596502156579	5	44	nutrient reservoir activity	MF	comp35692_c0_seq1, comp36505_c1_seq1, comp37696_c0_seq1, comp38363_c0_seq1, comp38626_c0_seq4
GO:0016157	30	591	0.035596502156579	3	10	sucrose synthase activity	MF	comp32110_c0_seq1, comp37129_c0_seq1, comp40564_c0_seq1
GO:0016021	1.7	591	0.035596502156579	46	2708	integral to membrane	CC	comp113859_c0_seq1, comp26311_c0_seq1, comp28367_c0_seq1, comp29003_c0_seq1, comp29121_c0_seq1, comp29823_c0_seq1, comp29823_c3_seq1, comp30318_c0_seq2, comp30838_c0_seq1, comp31214_c0_seq1, comp31214_c1_seq1, comp31711_c1_seq1, comp31933_c0_seq1, comp31933_c1_seq1, comp32025_c0_seq1, comp32098_c0_seq1, comp32338_c0_seq1, comp34212_c1_seq3, comp34375_c0_seq1, comp34430_c0_seq1, comp35183_c0_seq2,…
GO:0009958	11.76	591	0.035596502156579	4	34	positive gravitropism	BP	comp29823_c0_seq1, comp32338_c0_seq1, comp39438_c0_seq1, comp39438_c1_seq1
GO:0071918	66.67	591	0.0355971223642711	2	3	urea transmembrane transport	BP	comp26311_c0_seq1, comp37328_c0_seq1
GO:0010328	100	591	0.0355971223642711	2	2	auxin influx transmembrane transporter activity	MF	comp29823_c0_seq1, comp34375_c0_seq1
GO:0060919	100	591	0.0355971223642711	2	2	auxin influx	BP	comp29823_c0_seq1, comp34375_c0_seq1
GO:0012506	100	591	0.0355971223642711	2	2	vesicle membrane	CC	comp38167_c0_seq1, comp38167_c0_seq2
GO:0006833	8.33	591	0.0355971223642711	5	60	water transport	BP	comp26311_c0_seq1, comp37244_c0_seq1, comp37328_c0_seq1, comp39277_c0_seq1, comp41921_c1_seq5
GO:0009833	66.67	591	0.0438289619672412	2	3	primary cell wall biogenesis	BP	comp36510_c1_seq1, comp36510_c2_seq1
GO:0042545	7.32	591	0.0471953285135321	6	82	cell wall modification	BP	comp29797_c0_seq1, comp32201_c0_seq1, comp32201_c1_seq1, comp36617_c0_seq1, comp40863_c0_seq1, comp43510_c0_seq1
Control vs. Combined
GO terms enriched in down-regulated genes
GOID	percDEInCat	numDEtotal	over_represented_adjBH	numDEInCat	numInCat	Description	Category	Contigs
GO:0055114	2.02	413	4.25215417759788e-09	59	2914	oxidation-reduction process	BP	comp20654_c0_seq1, comp21202_c0_seq1, comp22524_c0_seq1, comp22749_c0_seq2, comp22975_c0_seq1, comp27777_c0_seq1, comp29290_c1_seq1, comp29407_c0_seq1, comp29597_c0_seq1, comp29785_c0_seq1, comp30529_c2_seq1, comp31746_c0_seq1, comp32061_c0_seq1, comp32069_c0_seq1, comp32087_c0_seq3, comp33847_c0_seq1, comp34986_c1_seq1, comp34986_c1_seq2, comp35019_c0_seq1, comp35881_c1_seq1, comp35881_c1_seq3, …				, comp39773_c5_seq3, comp40500_c3_seq2, comp40754_c0_seq1, comp41034_c0_seq1, comp41582_c0_seq53, comp41747_c0_seq6, comp41754_c0_seq1, comp41756_c0_seq1, comp41763_c0_seq2, comp41940_c0_seq9, comp42139_c0_seq1, comp42143_c0_seq1, comp42217_c1_seq2, comp42217_c1_seq4, comp42217_c1_seq5, comp42367_c1_seq1, comp42388_c0_seq1, comp42479_c0_seq1, comp42562_c0_seq1, comp42792_c1_seq1, comp42884_c2_seq3
GO:0009813	27.27	413	8.05003090482373e-09	9	33	flavonoid biosynthetic process	BP	comp20654_c0_seq1, comp21202_c0_seq1, comp28453_c0_seq1, comp32069_c0_seq1, comp33847_c0_seq1, comp33862_c0_seq1, comp33862_c1_seq1, comp35980_c0_seq1, comp41754_c0_seq1
GO:0020037	3.06	413	0.000264667458331	20	653	heme binding	MF	comp22524_c0_seq1, comp29290_c1_seq1, comp29597_c0_seq1, comp29785_c0_seq1, comp30529_c2_seq1, comp32007_c0_seq1, comp32061_c0_seq1, comp32087_c0_seq3, comp34986_c1_seq1, comp34986_c1_seq2, comp37423_c0_seq1, comp41034_c0_seq1, comp42388_c0_seq1, comp42792_c1_seq1, comp42884_c2_seq3, comp42884_c2_seq5, comp42954_c1_seq17, comp42955_c0_seq1, comp43160_c0_seq6, comp47295_c0_seq1
GO:0055085	2.18	413	0.00952544721627401	20	916	transmembrane transport	BP	comp32632_c0_seq1, comp32632_c1_seq1, comp33238_c1_seq1, comp34773_c0_seq1, comp35019_c0_seq1, comp35881_c1_seq1, comp35881_c1_seq3, comp36111_c1_seq1, comp40560_c1_seq1, comp40754_c0_seq1, comp40754_c2_seq1, comp40754_c2_seq3, comp41756_c0_seq1, comp41947_c0_seq2, comp42941_c1_seq1, comp43245_c0_seq3, comp43312_c1_seq11, comp43393_c0_seq5, comp43568_c0_seq8, comp43757_c1_seq22
GO:0010333	37.5	413	0.0129164727259917	3	8	terpene synthase activity	MF	comp40686_c1_seq1, comp43737_c0_seq1, comp43737_c0_seq2
GO:0016210	50	413	0.0170485291778559	3	6	naringenin-chalcone synthase activity	MF	comp33862_c0_seq1, comp33862_c1_seq1, comp35980_c0_seq1
GO:0006857	4.23	413	0.0436455731672797	8	189	oligopeptide transport	BP	comp25907_c0_seq1, comp26212_c0_seq1, comp34846_c0_seq2, comp37162_c0_seq1, comp39803_c3_seq1, comp41678_c1_seq2, comp42941_c1_seq1, comp43788_c1_seq1
Gene Ontology Term enrichment, source leaves at root flush
GOID		Gene Ontology Term Number
percDEInCat		Percentage differentially expressed contigs in this category
numDEtotal		How many contigs were in total differentially expressed
over_represented_adjBH		Benjamini Hochberg adjusted p-value
numDEInCat		Number of differentially expressed contigs in this category
numInCat		Total number of contigs in this category
Description		GO term description
Category		BP, biological process, MF, molecular function, CC, cellular compartment
Contigs		The differentially expressed contigs in this category
Control vs. Protaphorura
GO terms enriched in up-regulated genes
GOID	percDEInCat	numDEtotal	over_represented_adjBH	numDEInCat	numInCat	Description	Category	Contigs
GO:0008447	5.88	65	0.00363541186067465	4	68	L-ascorbate oxidase activity	MF	comp34973_c1_seq1, comp37252_c1_seq1, comp38888_c0_seq1, comp40997_c1_seq1
GO:0046274	5.63	65	0.00363541186067465	4	71	lignin catabolic process	BP	comp34973_c1_seq1, comp37252_c1_seq1, comp38888_c0_seq1, comp40997_c1_seq1
GO:0048046	1.3	65	0.00363541186067465	7	540	apoplast	CC	comp32404_c0_seq1, comp33795_c0_seq1, comp34973_c1_seq1, comp37252_c1_seq1, comp38888_c0_seq1, comp40881_c0_seq1, comp40997_c1_seq1
GO:0008471	10.34	65	0.0112564590357304	3	29	laccase activity	MF	comp34973_c1_seq1, comp38888_c0_seq1, comp40997_c1_seq1
GO:0009834	5.88	65	0.0323041439015333	3	51	secondary cell wall biogenesis	BP	comp28606_c0_seq1, comp34973_c1_seq1, comp39747_c2_seq1
